# Supplementary material for: Preliminary Results Regarding the Feasibility and Outcomes of MR-Linac Adaptive Stereotactic Body Radiotherapy Combined with Systemic Treatment Among Patients with Pelvic–Abdominal Recurrent or Metastatic Gynecological Malignancies: A Single-Institution Experience
Source: Cancers (Basel). 2026 Mar 30;18(7):1112. doi: 10.3390/cancers18071112 (PMC13072319; doi:10.3390/cancers18071112)
Supplement: Supplementary file 1 [file cancers-18-01112-s001.zip]

Archive with 1 entries (1 files):
- cancers-4169438-supplementary.pdf
